# Supplementary material for: The Potential and Limitations of the MinION/Yenos Platform for miRNA-Enabled Early Cancer Detection
Source: Int J Mol Sci. 2025 Apr 17;26(8):3822. doi: 10.3390/ijms26083822 (PMC12027911; doi:10.3390/ijms26083822)
Supplement: Supplementary file 1 [file ijms-26-03822-s001.zip]

Archive with 1 entries (1 files):
- ijms-3509817-supplementary.pdf
